# Supplementary material for: A direct experimental test of Ohno’s hypothesis
Source: eLife. 2025 Apr 2;13:RP97216. doi: 10.7554/eLife.97216 (PMC11964449; doi:10.7554/eLife.97216)
Supplement: Figure 6—figure supplement 4—source data 1. [file elife-97216-fig6-figsupp4-data1.zip]

Archive with 4 entries (4 files):
- WB_uncropped_boundary.png
- __MACOSX/._WB_uncropped_boundary.png
- WB_uncropped.png
- __MACOSX/._WB_uncropped.png
